# Supplementary material for: Evaluation of pre-heated composite resins with soft-start polymerization and conventional composite restorations in class-I carious lesions – A randomized clinical trial
Source: Heliyon. 2024 May 8;10(10):e30794. doi: 10.1016/j.heliyon.2024.e30794 (PMC11103470; doi:10.1016/j.heliyon.2024.e30794)
Supplement: Multimedia component 2 [file mmc2.xlsx]

## Sheet: Sheet4
SR NO.	Group	Patient number	Tooth number	Marginal discoloration - Baseline	Marginal discoloration - 6 months	Marginal discoloration- 12 months	Marginal adaptation - Baseline	Marginal adaptation - 6 months	Marginal adaptation - 12 months	Secondary Caries - Baseline	Secondary Caries - 6 months	Secondary Caries - 12 months	Surface Texture - Baseline	Surface Texture - 6 months	Surface Texture - 12 months	Anatomic form - Baseline	Anatomic form - 6 months	Anatomic form - 12 months	Post-operative sensitivity - Baseline	Post-operative sensitivity - 6 months	Post-operative sensitivity - 12 months	Color match - Baseline	Color match - 6 months	Color match - 12 months	Retention - Baseline	Retention - 6 months	Retention - 12 months	Time taken - Baseline (in minutes)
1	A	1	46	A	A	A	A	A	A	A	A	A	A	A	A	A	A	A	A	A	A	A	A	A	A	A	A	45
2	A	1	16	A	A	A	A	A	A	A	A	A	A	A	A	A	A	A	A	A	A	A	A	A	A	A	A	60
3	A	1	26	A	A	A	A	A	A	A	A	A	A	A	A	A	A	A	A	A	A	A	A	A	A	A	A	60
4	A	1	36	A	A	A	A	A	A	A	A	A	A	A	A	A	A	A	A	A	A	A	A	A	A	A	A	45
5	A	2	47	A	A	A	A	A	A	A	A	A	A	A	A	A	A	A	A	A	A	A	A	A	A	A	A	60
6	A	2	37	A	A	A	A	A	A	A	A	A	A	A	A	A	A	A	A	A	A	A	A	A	A	A	A	45
7	A	3	16	A	A	C	A	A	A	A	A	C	A	A	B	A	A	A	A	A	A	A	A	A	A	A	A	50
8	A	3	26	A	C	C	A	A	A	A	A	C	A	A	B	A	A	A	A	A	A	A	A	B	A	A	A	60
9	A	4	37	A	A	A	A	A	A	A	A	A	A	B	B	A	A	A	A	A	A	A	A	A	A	A	A	50
10	A	4	16	A	A	C	A	A	A	A	A	A	A	A	A	A	A	A	A	A	A	A	A	B	A	A	A	45
11	A	4	46	A	A	A	A	A	A	A	A	A	A	A	A	A	A	A	A	A	A	A	A	A	A	A	A	45
12	A	5	16	A	-	A	A	-	A	A	-	A	A	-	A	A	-	A	A	-	A	A	-	A	A	-	A	45
13	A	5	47	A	-	A	A	-	A	A	-	A	A	-	A	A	-	A	A	-	A	A	-	A	A	-	A	60
14	A	6	17	A	C	C	A	A	A	A	A	A	A	A	A	A	A	A	A	A	A	A	A	A	A	A	A	60
15	A	6	47	A	C	C	A	A	A	A	A	A	A	A	A	A	A	A	A	A	A	A	A	B	A	A	A	50
16	A	6	28	A	A	A	A	A	A	A	A	A	A	A	A	A	A	A	A	A	A	A	A	A	A	A	A	45
17	A	6	37	A	A	A	A	A	A	A	A	A	A	A	A	A	A	A	A	A	A	A	A	B	A	A	A	45
18	A	7	27	A	A	A	A	A	A	A	A	A	A	A	A	A	A	A	A	A	A	A	A	A	A	A	A	45
19	A	7	26	A	A	A	A	A	A	A	A	A	A	A	B	A	A	A	A	A	A	A	A	A	A	A	A	60
20	A	8	37	A	A	A	A	A	A	A	A	A	A	A	A	A	A	A	A	A	A	A	A	A	A	A	A	60
21	A	8	36	A	A	A	A	A	A	A	A	A	A	A	A	A	A	A	A	A	A	A	A	A	A	A	A	45
22	A	9	47	A	A	A	A	A	A	A	A	A	A	A	A	A	A	A	A	A	B	A	A	A	A	A	A	60
23	A	9	46	A	A	A	A	A	A	A	A	A	A	A	A	A	A	A	A	A	B	A	A	A	A	A	A	45
24	A	10	37	A	A	A	A	A	A	A	A	A	A	A	A	A	A	A	A	A	A	A	A	A	A	A	A	50
25	A	10	26	A	A	A	A	A	A	A	A	A	A	B	B	A	A	A	A	A	A	A	A	A	A	A	A	40
26	A	10	16	A	A	A	A	A	A	A	A	A	A	B	B	A	A	A	A	A	A	A	A	A	A	A	A	50
27	A	11	37	A	A	C	A	A	A	A	A	A	A	A	A	A	A	A	A	A	A	A	A	A	A	A	A	45
28	A	11	47	A	A	C	A	A	A	A	A	A	A	A	A	A	A	A	A	A	A	A	A	A	A	A	A	45
29	A	12	36	A	A	-	A	A	-	A	A	-	A	A	-	A	A	-	A	A	-	A	A	-	A	A	-	45
30	A	12	46	A	A	-	A	A	-	A	A	-	A	A	-	A	A	-	A	A	-	A	A	-	A	A	-	60
31	A	13	48	A	A	C	A	A	A	A	A	C	A	A	A	A	A	A	A	A	A	A	A	A	A	A	A	40
32	A	13	46	A	A	A	A	A	A	A	A	A	A	A	B	A	A	A	A	A	A	A	A	A	A	A	A	40
33	A	14	27	A	A	-	A	A	-	A	A	-	A	A	-	A	A	-	A	A	-	A	A	-	A	A	-	45
34	A	14	46	A	A	-	A	A	-	A	A	-	A	A	-	A	A	-	A	A	-	A	A	-	A	A	-	45
35	A	15	36	A	A	-	A	A	-	A	A	-	A	A	-	A	A	-	A	A	-	A	A	-	A	A	-	35
36	A	15	17	A	A	-	A	A	-	A	A	-	A	A	-	A	A	-	A	A	-	A	A	-	A	A	-	30
37	A	16	16	A	C	C	A	A	A	A	A	A	A	A	A	A	A	A	A	A	A	A	A	A	A	A	A	30
1	B	1	37	A	A	A	A	A	A	A	A	A	A	A	A	A	A	A	A	A	A	A	A	A	A	A	A	50
2	B	1	47	A	A	C	A	A	A	A	A	A	A	A	A	A	A	A	A	A	A	A	A	A	A	A	A	60
3	B	2	48	A	A	A	A	A	A	A	A	A	A	A	A	A	A	A	A	A	A	A	A	A	A	A	A	55
4	B	2	36	A	A	A	A	A	A	A	A	A	A	A	A	A	A	A	A	A	A	A	A	A	A	A	A	60
5	B	3	27	A	A	C	A	A	A	A	A	C	A	B	B	A	A	A	A	A	A	A	A	C	A	A	A	50
6	B	3	28	A	C	C	A	A	A	A	C	C	A	A	A	A	B	B	A	A	A	A	A	C	A	A	A	50
7	B	4	36	A	A	C	A	A	A	A	A	A	A	A	A	A	A	A	A	A	A	A	A	C	A	A	A	60
8	B	4	26	A	C	C	A	B	B	A	A	A	A	A	A	A	A	A	A	A	A	A	B	C	A	A	A	65
9	B	4	47	A	C	C	A	A	A	A	A	A	A	A	B	A	A	A	A	B	B	A	A	C	A	A	A	60
10	B	5	26	A	-	A	A	-	A	A	-	A	A	-	A	A	-	A	A	-	A	A	-	A	A	-	A	70
11	B	5	27	A	-	A	A	-	A	A	-	A	A	-	A	A	-	A	A	-	A	A	-	A	A	-	A	70
12	B	6	16	A	A	C	A	B	B	A	A	A	A	A	A	A	A	A	A	A	A	A	A	A	A	A	A	55
13	B	6	46	A	A	A	A	B	B	A	A	A	A	A	A	A	A	A	A	A	A	A	A	A	A	A	A	60
14	B	6	27	A	C	C	A	A	A	A	A	A	A	A	A	A	A	A	A	A	A	A	A	A	A	A	A	60
15	B	6	36	A	A	C	A	A	C	A	A	A	A	B	B	A	A	A	A	A	A	A	A	A	A	A	A	60
16	B	7	37	A	C	C	A	A	A	A	A	A	A	A	A	A	A	A	A	A	A	A	A	A	A	A	A	60
17	B	7	36	A	A	C	A	A	A	A	A	A	A	A	A	A	A	A	A	A	A	A	A	A	A	A	A	60
18	B	8	47	A	A	A	A	A	A	A	A	A	A	A	A	A	A	A	A	A	A	A	A	B	A	A	A	60
19	B	8	46	A	A	A	A	A	A	A	A	A	A	A	A	A	A	A	A	A	A	A	A	B	A	A	A	60
20	B	9	36	A	A	A	A	A	A	A	A	A	A	A	A	A	A	A	A	A	B	A	A	A	A	A	A	65
21	B	9	37	A	A	A	A	A	A	A	A	A	A	A	A	A	A	A	A	A	B	A	A	A	A	A	A	60
22	B	10	36	A	A	A	A	A	B	A	A	A	A	B	B	A	A	A	A	A	A	A	A	A	A	A	A	50
23	B	10	17	A	A	A	A	A	A	A	A	A	A	A	A	A	A	A	A	A	A	A	A	A	A	A	A	50
24	B	10	46	A	A	A	A	A	B	A	A	A	A	B	B	A	A	A	A	A	A	A	A	A	A	A	A	60
25	B	10	48	A	A	A	A	A	A	A	A	A	A	A	A	A	A	A	A	A	A	A	A	A	A	A	A	65
26	B	11	36	A	A	C	A	A	A	A	A	A	A	A	A	A	A	A	A	A	A	A	A	A	A	A	A	60
27	B	11	16	A	A	A	A	A	A	A	A	A	A	B	B	A	A	A	A	A	A	A	A	A	A	A	A	45
28	B	11	26	A	A	A	A	A	A	A	A	A	A	A	A	A	A	A	A	A	A	A	A	A	A	A	C	45
29	B	12	37	A	A	-	A	A	-	A	A	-	A	A	-	A	A	-	A	A	-	A	A	-	A	A	-	55
30	B	12	47	A	A	-	A	A	-	A	A	-	A	A	-	A	A	-	A	A	-	A	A	-	A	A	-	60
31	B	13	36	A	A	C	A	A	A	A	A	A	A	A	B	A	A	A	A	A	A	A	B	B	A	A	A	60
32	B	13	37	A	A	C	A	A	A	A	A	A	A	A	B	A	A	A	A	A	A	A	B	B	A	A	A	55
33	B	14	16	A	A	-	A	A	-	A	A	-	A	A	-	A	A	-	A	A	-	A	A	-	A	A	-	50
34	B	14	26	A	A	-	A	A	-	A	A	-	A	A	-	A	A	-	A	A	-	A	A	-	A	A	-	60
35	B	15	37	A	A	-	A	A	-	A	A	-	A	A	-	A	A	-	A	A	-	A	A	-	A	A	-	45
36	B	15	47	A	A	-	A	A	-	A	A	-	A	A	-	A	A	-	A	A	-	A	A	-	A	A	-	55
37	B	16	26	A	A	C	A	A	B	A	A	A	A	A	A	A	A	A	A	A	A	A	A	A	A	A	A	45
Marginal Discoloration
Alpha (A) : No marginal discoloration
Charlie ( C ) : Marginal discoloration present
Marginal Adaptation
Alfa(A): Margin not discernible, probe does not catch
Bravo(B): Probe catches on margin but no gap, dentin or liner exposed
Charlie(C): Probe catches on margin and gap on probing, dentin or liner exposed
Delta(D): Restoration fractured or missing
SECONDARY CARIES
ALFA(A): No evidence of caries
CHARLIE(C): Caries is evident contagious with the margins
Surface Texture
Alfa(A): Smooth, glazed, or glossy surface
Bravo(B): Slightly rough or dull surface
Charlie(C): Surface with deep pores, cannot be refined
Anatomic form
Alfa(A): correct contour
Bravo(B): slightly under- or over contoured
Charlie(C): distinctly under- or over contoured
Delta(D): restoration fractured or mobile
Postoperative sensitivity
Alfa(A) : no postoperative sensitivity
Bravo(B) : postoperative sensitivity
Charlie(C): postoperative sensitivity with treatment
Color match
Alfa(A): Matches tooth
Bravo(B): Acceptable Mismatch
Charlie(C): Unacceptable Mismatch
Retention
Alpha(A): No loss of restorative material
Charlie(C): Loss of restorative material( partial /full)
